# Supplementary material for: Circulating P2X7 Receptor Signaling Components as Diagnostic Biomarkers for Temporal Lobe Epilepsy
Source: Cells. 2021 Sep 16;10(9):2444. doi: 10.3390/cells10092444 (PMC8467140; doi:10.3390/cells10092444)
Supplement: Supplementary file 1 [file cells-10-02444-s001.zip]

Archive with 4 entries (4 files):
- Suplementary File/Supplementary Figures.pdf
- Suplementary File/Supplementary Table  S1 (Patient demographics).xlsx
- Suplementary File/Supplementary Table S2.pdf
- Suplementary File/Supplementary Table S3.pdf
