# Supplementary material for: Circulating P2X7 Receptor Signaling Components as Diagnostic Biomarkers for Temporal Lobe Epilepsy
Source: Cells. 2021 Sep 16;10(9):2444. doi: 10.3390/cells10092444 (PMC8467140; doi:10.3390/cells10092444)
Supplement: Supplementary file 1 [file cells-10-02444-s001.zip › Suplementary File/Supplementary Table S1 (Patient demographics).xlsx]

## Sheet: Marbourg and Dublin
Marburg Hospital (MAR)
	Patient code	Age	Sex	Epilepsy syndrome	Etiology	Seizure frequency (seizures/month)	Epilepsy, duration (years)	ASDs	P2X7R plasma (% to Control)
Epilepsy	01-MAR-TLE	24	F	Temporal lobe epilepsy (TLE) left	Hippocampal sclerosis left	13	18	CBZ, ZNS	165.536
	02-MAR-TLE	48	M	TLE left	Cortical dysplasia left temporal cortex or limbic encephalitis	30	0.75	OXC, LCM	145.822
	03-MAR-TLE	32	M	FLE right	Angiome, partial embolization	12	13	OXC, LTG	232.357
	04-MAR-TLE	28	M	TLE left	Autoimmune	4	0.5	CBZ, LEV	276.682
	05-MAR-TLE	53	M	TLE left	Hippocampal sclerosis left	2.5	6	LTG, ZNS, LEV	175.431
	06- MAR-TLE	31	M	TLE right	Ganglioglioma	0.33	0.75	LTG	37.0861
	07-MAR-TLE	35	F	TLE right	Bleeding of cavernoma	0.25	6	LEV, LTG	165.164
	08-MAR-TLE	34	F	TLE right	Suspected limbic encepalitis/lowgrade glioma/cortical dysplasia of right hippocampus	10	2	LTG	292.513
	09-MAR-TLE	29	M	TLE left	Hippocampal sclerosis left	0.5	15	LEV	59.3356
	10-MAR-TLE	53	M	TLE right	Unknown, multiple brain lesions probably post-traumatic right temporal and bifrontal	8	6.5	VPA	65.622
	11-MAR-TLE	33	F	TLE left	Hippocampal sclerosis left	6	9	LEV, OXC	77.639
	12-MAR-TLE	43	F	TLE (suspected left)	Resection of cavernoma 2005	6	11	LEV, LCM	275.114
Status epilepticus	13-MAR-SE	51	M						184.669
	14-MAR-SE	77	F						233.244
	15-MAR-SE	52	F						113.97
	16-MAR-SE	63	M						151.933
	17-MAR-SE	57	M						108.04
	18-MAR-SE	61	M						34.941
PNES	19-MAR-PNES	25	F	Psychogenic seizures		0.25	0.17	LEV	61.7951
	20-MAR-PNES	51	M	Myocloni due to anxiety disorder		10	9	none	95.178
	21-MAR-PNES	24	F	Psychogenic seizures		2	5	LTG	94.8926
	22-MAR-PNES	49	M	Psychogenic seizures		2	1.5	LEV	89.477
	23-MAR-PNES	21	F	Psychogenic seizures		not available	0.58	none	65.0268
Control	24-MAR-Control	25	F						133.377
	25-MAR-Control	25	F						114.671
	26-MAR-Control	21	F						107.253
	27-MAR-Control	47	M						111.016
	28-MAR-Control	42	M						82.6393
	29-MAR-Control	24	F						153.579
	30-MAR-Control	35	F						132.529
	31-MAR-Control	21	F						141.939
	32-MAR-Control	44	M						124.161
	33-MAR-Control	24	M						75.9039
	34-MAR-Control	27	F						55.5143
	35-MAR-Control	66	M						74.3135
	36-MAR-Control	43	M						65.7918
	37-MAR-Control	25	F						56.4302
	38-MAR-Control	24	F						78.3015
	39-MAR-Control	23	M						63.2632
	40-MAR-Control	22	F						23.5362
	41-MAR-Control	45	M						161.017
	42-MAR-Control	60	M						51.4404
Dublin Hospital (DUB)
	Patient code	Age	Sex	Epilepsy syndrome	Seizure information / Frequency (if available)	Epilepsy, duration (years)	ASDs	P2X7R plasma (% to Control)
Epilepsy	43-DUB-TLE	38	M	TLE	Complex partial seizures arising from the right temporal region	32	LTG, ZNS, CLOB	322.374
	44-DUB-TLE	37	M	TLE	Secondary generalized tonic clonic seizures with right temporal origin	33	LEV, PREM, ZNS	151.819
	45-DUB-TLE	28	F	TLE	One electro-clinical seizure consistent with a left anterior temporal partial seizure with secondary generalization	not available	LTG, TPN	124.129
	46-DUB-TLE	66	M	TLE	Temporal lobe simple partial seizures (focal aware)	3	LTG	141.491
	47-DUB-TLE	79	F	TLE	Weekly generalized tonic-clonic seizures	9	ESLI, LEV, VPA	38.5485
	48-DUB-TLE	24	F	TLE	Right temporal complex partial seizures evolving into generalized tonic-clonic seizures	4	ESLI, LEV, VAP	190.264
	49-DUB-TLE	64	F	TLE	Monthly generalized tonic-clonic seizures, unknown number of complex partial seizures	41	LEV, LTG	32.8344
	50-DUB-TLE	35	F	TLE	Three complex partial seizures with oral automatism	33	ESLI, LTG, ZNS, LEV	44.6884
	51-DUB-TLE	21	M	TLE	Five complex partial seizures recorded. Secondary generalization was observed on two ocasions	9	VAP, LTG	87.4429
	52-DUB-TLE	42	F	TLE	Simple partial seizures to complex partial seizures twice weekly	25	LTG	45.5551
	53-DUB-TLE	67	M	LEFT TLE	complex partial seizures twice weekly	6	CLOB, LTG, CBZ, LAC	126.46
	54-DUB-TLE	18	M	RIGHT TLE	Reported monthly generalized tonic-clonic seizures, unknown No nocturnal	15	LEV, OXC, LTG	71.9751
	55-DUB-TLE	27	M	RIGHT TLE	Generalized tonic-clonic seizures twice weekly, complex partial seizures every two weeks	20	ESLI, VAP	74.9805
	56-DUB-TLE	47	M	LEFT TLE	monthly cluster of complex partial seizures,complex partial seizures every two weeks	4	ESLI, LEV, VAP	102.069
	57-DUB-TLE	36	M	BILATERAL TLE	weekly complex partial seizures and generalized tonic-clonic seizures	30	CLOB, LTG, LEV	90.6505
	58-DUB-TLE	74	M	RIGHT TLE	Weekly complex partial seizures, unknown number of generalized tonic-clonic seizures	50	VAP, CLOB, TOP, LEV	291.488
	59-DUB-TLE	35	M	TLE	one complex partial seizure every 2 months, Rare generalized tonic-clonic seizure	15	not available	306.76
	60-DUB-TLE	25	F	TLE	weekly complex partial seizures, monthly generalized tonic-clonic seizures (free since surgery)	8	not available	127.496
PNES	61-DUB-PNES	22	F	PNES				28.8768
	62-DUB-PNES	20	F	PNES				33.0831
	63-DUB-PNES	38	F	PNES				33.1662
	64-DUB-PNES	22	F	PNES				58.6622
	65-DUB-PNES	21	F	PNES				65.8242
	66-DUB-PNES	38	F	PNES				129.828
Control	67-DUB-Control	26	M					136.958
	68-DUB-Control	33	F					152.569
	69-DUB-Control	52	M					75.9709
	70-DUB-Control	36	F					114.192
	71-DUB-Control	30	F					64.9773
	72-DUB-Control	51	M					115.736
	73-DUB-Control	34	M					71.7608
	74-DUB-Control	30	F					127.366
	75-DUB-Control	27	F					56.6201
	76-DUB-Control	33	F					115.479
	77-DUB-Control	52	M					51.5546
	78-DUB-Control	45	F					82.8755
	79-DUB-Control	55	M					46.4261
	80-DUB-Control	30	M					98.6764
	81-DUB-Control	47	M					97.7663
Abbreviations: LTG, Lamotrigine; CBC, Carbamazepine; ZNS, Zonisamide; OXC, Oxcarbazepine; LCM, Lacosamide; LEV, Levetiracetam; VPA, Valproic acid; CLOB, Clobazam; ESLI, Eslicarbazepine acetate
